# Supplementary material for: Insect Antimicrobial Peptides as Guardians of Immunity and Beyond: A Review
Source: Int J Mol Sci. 2024 Mar 29;25(7):3835. doi: 10.3390/ijms25073835 (PMC11011964; doi:10.3390/ijms25073835)
Supplement: Supplementary file 1 [file ijms-25-03835-s001.zip]

Archive with 3 entries (3 files):
- ijms-2857496-supplementary.pdf
- Table S1.xlsx
- Table S2.xlsx
